# Supplementary material for: Translation, adaptation and validation of an epilepsy screening instrument in two Ghanaian languages
Source: PLoS One. 2025 Jan 17;20(1):e0303735. doi: 10.1371/journal.pone.0303735 (PMC11741578; doi:10.1371/journal.pone.0303735)
Supplement: S3 Appendix — (CSV) [file pone.0303735.s003.csv]

Group	agecat	q7	q7_other	q11	q11_other	q12_other	s1_1	s1_2	s1_3	s1_4	s1_5	s1_6	s1_7	stage1	s2_1	s2_2	s2_3	s2_4	s2_5	s2_6	s2_7	s2_8	s2_9	s2_10	s2_11	stage2	language
Case	20-29	Primary		Unemployed			Yes	Yes	Yes	Yes	Yes	Yes	Yes	Positive	Yes	Yes	Yes	Mother And Father	Yes	No	Yes	No	Yes	No	Yes	Positive	Twi
Control	50-59	JHS/Middle School	MSLC		Self Employed		No	No	No	No	No	No	No	Negative	No	No	No		No	No	No	No	No	No	No	Negative	Twi
Case	19-Oct	JHS/Middle School		Student/Underage			Yes	Yes	Yes	Yes	No	Yes	Yes	Positive	No	Yes	Yes	Mother	No	No	No	No	Yes	Yes	No	Positive	Twi
Control	30-39	Tertiary		Professional/Technical/Managerial	Teaching		No	No	No	No	No	No	No	Negative	No	No	No		No	No	No	No	No	No	No	Negative	Twi
Case	19-Oct	JHS/Middle School		Student/Underage			Yes	Yes	Yes	Yes	Yes	Yes	Yes	Positive	No	Yes	Yes	Mother	Yes	No	No	No	No	Yes	Yes	Positive	Twi
Control	30-39	JHS/Middle School		Sales and services	Trader		No	No	No	No	No	No	No	Negative	No	No	No		No	No	No	No	No	No	No	Negative	Twi
Case	40-49	JHS/Middle School		Unemployed			Yes	Yes	Yes	Yes	Yes	No	Yes	Positive	Yes	Yes	Yes	Grandmother	Yes	No	No	No	Yes	No	Yes	Positive	Twi
Control	50-59	None		Student/Underage	Trader		No	No	No	No	No	No	No	Negative	No	No	No		No	No	No	No	No	No	No	Negative	Twi
Case	20-29	SHS/O&A Level		Unemployed			Yes	No	No	No	No	No	Yes	Positive	No	Yes	Yes	Brother	No	No	No	No	No	Yes	No	Positive	Twi
Control	40-49	Tertiary		Professional/Technical/Managerial			No	No	No	No	No	No	No	Negative	No	No	No		Yes	No	No	No	No	No	No	Positive	Twi
Case	20-29	JHS/Middle School		Skilled manual craftsmanship	Maison		Yes	Yes	Yes	Yes	Yes	Yes	Yes	Positive	No	Yes	Yes	Mother	Yes	Yes	Yes	No	Yes	Yes	No	Positive	Twi
Control	20-29	Primary		Skilled manual craftsmanship	Maison		No	No	No	No	No	No	No	Negative	No	No	No		No	No	No	No	No	No	No	Negative	Twi
Case	30-39	Tertiary		Professional/Technical/Managerial	Nurse		Yes	No	No	No	No	No	No	Positive	No	Yes	Yes	Aunt	No	No	Yes	No	No	No	Yes	Positive	Twi
Control	40-49	Tertiary		Professional/Technical/Managerial			No	No	No	No	No	No	No	Negative	No	No	No		Yes	No	No	No	No	No	No	Positive	Twi
Case	20-29	Primary		Unemployed			Yes	Yes	Yes	Yes	No	Yes	Yes	Positive	Yes	No	Yes	Grandmother	No	Yes	No	No	No	No	No	Positive	Twi
Control	60+	Primary		Sales and services	Trader		No	No	No	No	No	No	No	Negative	No	No	No		No	No	No	No	No	No	No	Negative	Twi
Case	30-39	JHS/Middle School		Skilled manual craftsmanship		Co-Habiting	No	No	No	Yes	Yes	Yes	No	Positive	No	No	No		No	No	No	No	No	No	No	Negative	Dangme
Control	30-39	JHS/Middle School		Skilled manual craftsmanship			Yes	Yes	No	No	No	No	Yes	Positive	No	Yes	Yes	Madam At Work	No	No	No	No	No	No	No	Positive	Dangme
Case	<10	None		Student/Underage			Yes	Yes	Yes	Yes	Yes	Yes	Yes	Positive	No	Yes	No		Yes	No	No	No	No	Yes	No	Positive	Dangme
Control	30-39	None		Sales and services	Trader		No	No	No	No	No	No	No	Negative	No	No	No		No	No	No	No	No	No	No	Negative	Dangme
Case	30-39	None		Unemployed			Yes	Yes	Yes	Yes	Yes	Yes	Yes	Positive	No	Yes	No		Yes	No	No	No	No	No	No	Positive	Dangme
Control	30-39	JHS/Middle School		Clerical/Secretarial	Cashier		No	No	No	No	Yes	Yes	No	Positive	No	No	No		No	No	No	No	No	No	No	Negative	Dangme
Case	19-Oct	Primary		Unemployed			Yes	Yes	Yes	Yes	Yes	Yes	Yes	Positive	No	Yes	Yes	Mother	Yes	Yes	No	No	No	No	No	Positive	Dangme
Control	40-49	JHS/Middle School		Unemployed			No	No	No	No	No	No	No	Negative	No	No	No		No	No	No	No	No	No	No	Negative	Dangme
Case	50-59	SHS/O&A Level		Unemployed			Yes	Yes	Yes	Yes	Yes	Yes	Yes	Positive	Yes	Yes	Yes	Father	Yes	Yes	No	Yes	No	Yes	No	Positive	Dangme
Control	30-39	JHS/Middle School		Skilled manual craftsmanship			No	Yes	No	No	No	Yes	No	Positive	No	No	No		No	No	No	No	No	No	Yes	Positive	Dangme
Case	20-29	Primary		Unemployed			Yes	Yes	Yes	Yes	Yes	Yes	Yes	Positive	No	Yes	Yes	Mother	Yes	Yes	Yes	Yes	Yes	Yes	No	Positive	Dangme
Control	30-39	None		Sales and services	Trader		No	No	Yes	No	No	No	No	Positive	No	No	No		No	No	No	No	No	No	Yes	Positive	Dangme
Case	30-39	Primary		Skilled manual craftsmanship			Yes	Yes	Yes	Yes	Yes	Yes	Yes	Positive	No	Yes	No		Yes	No	No	No	No	No	No	Positive	Twi
Control	30-39	Tertiary		Skilled manual craftsmanship			No	No	No	No	No	No	No	Negative	No	No	No		No	No	No	No	No	No	No	Negative	Twi
Case	19-Oct	Primary		Unemployed			Yes	Yes	Yes	Yes	Yes	Yes	Yes	Positive	Yes	Yes	Yes	Neigbours	Yes	No	Yes	Yes	No	No	No	Positive	Dangme
Control	40-49	JHS/Middle School		Professional/Technical/Managerial			No	No	No	No	No	No	No	Negative	No	No	No		No	No	No	No	No	No	No	Negative	Dangme
Case	30-39	JHS/Middle School		Unemployed			Yes	Yes	Yes	Yes	Yes	Yes	Yes	Positive	Yes	Yes	Yes	Grandmother	Yes	Yes	Yes	Yes	Yes	Yes	Yes	Positive	Twi
Control	40-49	Tertiary		Professional/Technical/Managerial			No	No	No	No	No	Yes	No	Positive	No	No	No		No	No	No	No	No	No	No	Negative	Twi
Case	19-Oct	None		Student/Underage			Yes	Yes	Yes	Yes	Yes	Yes	Yes	Positive	Yes	Yes	No		Yes	Yes	No	Yes	No	Yes	Yes	Positive	Twi
Control	30-39	None		Unemployed			No	No	No	No	No	No	No	Negative	No	No	No		No	No	No	No	No	No	No	Negative	Twi
Case	19-Oct	None		Student/Underage			Yes	Yes	Yes	Yes	Yes	Yes	Yes	Positive	Yes	Yes	Yes	Mother	Yes	Yes	Yes	Yes	Yes	Yes	Yes	Positive	Dangme
Control	30-39	JHS/Middle School		Professional/Technical/Managerial			No	No	No	No	No	No	No	Negative	No	No	No		No	No	No	No	No	No	No	Negative	Dangme
Case	19-Oct	Primary		Student/Underage			Yes	Yes	Yes	Yes	Yes	Yes	Yes	Positive	No	No	No		Yes	Yes	No	No	No	No	No	Positive	Twi
Control	19-Oct	JHS/Middle School		Student/Underage			No	No	Yes	No	No	No	No	Positive	No	No	No		No	No	No	No	No	No	No	Negative	Twi
Case	<10	Primary		Student/Underage			No	No	No	Yes	No	Yes	No	Positive	No	No	No		No	No	No	No	No	No	No	Negative	Twi
Control	60+	SHS/O&A Level		Unemployed			No	No	Yes	No	No	No	No	Positive	No	No	No		No	No	No	No	No	No	No	Negative	Twi
Case	30-39	Primary		Unemployed		Co-Habiting	Yes	Yes	Yes	Yes	Yes	Yes	Yes	Positive	Yes	Yes	Yes	Mother	Yes	Yes	Yes	Yes	Yes	No	No	Positive	Dangme
Control	19-Oct	JHS/Middle School		Unemployed			No	No	No	No	No	No	No	Negative	No	No	No		No	No	No	No	No	No	No	Negative	Dangme
Case	<10	None		Student/Underage			Yes	Yes	Yes	Yes	Yes	Yes	Yes	Positive	No	Yes	No		Yes	Yes	No	Yes	No	No	No	Positive	Dangme
Control	40-49	None		Professional/Technical/Managerial			No	No	No	No	No	No	No	Negative	No	No	No		No	No	No	No	No	No	No	Negative	Dangme
Case	40-49	Primary		Professional/Technical/Managerial			Yes	Yes	Yes	Yes	Yes	Yes	Yes	Positive	No	Yes	No		Yes	Yes	Yes	No	No	No	No	Positive	Dangme
Control	30-39	SHS/O&A Level					No	No	No	No	No	No	No	Negative	No	No	No		No	No	No	Yes	No	No	No	Positive	Dangme
Case	20-29	None		Unemployed			Yes	Yes	Yes	Yes	Yes	Yes	Yes	Positive	Yes	Yes	Yes	Neigbour	Yes	No	No	Yes	Yes	Yes	No	Positive	Dangme
Control	20-29	SHS/O&A Level		Skilled manual craftsmanship			No	No	No	Yes	No	No	No	Positive	No	No	No		No	No	No	No	No	No	No	Negative	Dangme
Case	19-Oct	Primary		Unemployed			Yes	Yes	Yes	Yes	Yes	Yes	Yes	Positive	No	Yes	Yes	Grandmother	Yes	Yes	No	No	No	Yes	No	Positive	Dangme
Control	30-39	JHS/Middle School		Unemployed			No	No	No	No	No	No	No	Negative	No	No	No		No	No	No	No	No	No	No	Negative	Dangme
Case	19-Oct	None		Student/Underage			Yes	Yes	Yes	Yes	Yes	Yes	Yes	Positive	No	Yes	Yes	Uncle	Yes	No	No	No	Yes	No	No	Positive	Dangme
Control	50-59	None		Professional/Technical/Managerial			No	Yes	No	Yes	Yes	Yes	No	Positive	No	No	No		No	No	No	Yes	Yes	Yes	No	Positive	Dangme
Case	20-29	Primary		Unemployed			Yes	Yes	Yes	Yes	Yes	Yes	Yes	Positive	No	Yes	No		Yes	Yes	Yes	Yes	Yes	Yes	No	Positive	Dangme
Control	19-Oct	Primary		Sales and services	Trader		No	No	No	No	Yes	No	No	Positive	No	No	No		No	No	No	No	No	No	No	Negative	Dangme
Case	30-39	JHS/Middle School		Unemployed			Yes	Yes	Yes	Yes	Yes	No	Yes	Positive	No	Yes	Yes	Mother	Yes	No	Yes	No	No	No	No	Positive	Dangme
Control	20-29	JHS/Middle School		Sales and services	Trader		No	No	No	No	No	Yes	No	Positive	No	No	No		No	No	No	No	No	No	No	Negative	Dangme
Case	20-29	JHS/Middle School		Sales and services	Trader		Yes	Yes	Yes	Yes	Yes	Yes	Yes	Positive	No	Yes	Yes	Prophetess	No	Yes	No	No	No	Yes	No	Positive	Dangme
Control	30-39	JHS/Middle School		Sales and services	Trader		No	No	No	No	No	No	No	Negative	No	No	No		No	No	No	No	No	No	No	Negative	Dangme
Case	30-39	JHS/Middle School		Sales and services	Trader		Yes	Yes	Yes	Yes	Yes	Yes	Yes	Positive	Yes	Yes	Yes	Mother	Yes	No	No	Yes	No	Yes	No	Positive	Dangme
Control	30-39	JHS/Middle School		Sales and services	Trader		No	No	No	No	No	No	No	Negative	No	No	No		No	No	No	No	No	No	No	Negative	Dangme
Case	40-49	Primary		Unemployed			Yes	Yes	Yes	Yes	Yes	Yes	Yes	Positive	No	Yes	Yes	Mother	Yes	No	No	Yes	No	No	No	Positive	Dangme
Control	60+	None		Sales and services	Trader		No	No	No	No	No	No	No	Negative	No	No	No		No	No	No	No	No	No	No	Negative	Dangme
Case	19-Oct	Primary		Student/Underage			Yes	Yes	Yes	Yes	Yes	Yes	Yes	Positive	No	Yes	Yes	Neighbour	Yes	Yes	Yes	No	No	No	No	Positive	Dangme
Control	40-49	None		Sales and services	Trader		No	No	No	No	No	Yes	No	Positive	No	No	No		No	No	No	No	No	No	No	Negative	Dangme
Case	20-29	None		Sales and services	Trader		Yes	Yes	Yes	Yes	Yes	Yes	Yes	Positive	Yes	Yes	No		Yes	Yes	Yes	Yes	Yes	Yes	Yes	Positive	Twi
Control	60+	Primary		Unemployed			No	No	No	No	No	No	No	Negative	No	No	No		No	No	No	No	No	No	No	Negative	Twi
Case	20-29	Primary		Sales and services	Security		Yes	Yes	Yes	Yes	Yes	Yes	Yes	Positive	Yes	Yes	No		Yes	No	No	Yes	Yes	Yes	Yes	Positive	Twi
Control	60+	SHS/O&A Level		Skilled manual craftsmanship			No	No	No	No	No	No	No	Negative	No	No	No		No	No	No	No	No	No	No	Negative	Twi
Case	<10	Primary		Student/Underage			Yes	Yes	Yes	Yes	Yes	Yes	Yes	Positive	Yes	Yes	No		Yes	Yes	Yes	No	Yes	Yes	Yes	Positive	Twi
Control	30-39	JHS/Middle School		Skilled manual craftsmanship			No	No	No	No	No	No	No	Negative	No	No	No		No	No	No	No	No	No	No	Negative	Twi
Case	19-Oct	Primary		Student/Underage			Yes	Yes	Yes	Yes	Yes	Yes	Yes	Positive	No	Yes	Yes	A Friend	Yes	Yes	No	No	No	No	No	Positive	Dangme
Control	40-49	JHS/Middle School		Unemployed			No	No	No	Yes	Yes	No	Yes	Positive	No	No	No		No	No	No	No	No	No	No	Negative	Dangme
Case	20-29	JHS/Middle School		Unemployed			Yes	Yes	Yes	Yes	Yes	Yes	Yes	Positive	No	Yes	No		Yes	No	Yes	No	Yes	No	No	Positive	Dangme
Control	40-49	None		Skilled manual craftsmanship			No	No	No	No	No	No	No	Negative	No	No	No		No	No	No	No	No	No	No	Negative	Dangme
Case	20-29	Primary		Unemployed			Yes	Yes	Yes	No	Yes	Yes	Yes	Positive	Yes	Yes	No		Yes	Yes	Yes	No	No	No	No	Positive	Dangme
Control	40-49	JHS/Middle School		Skilled manual craftsmanship			No	No	No	No	No	No	No	Negative	No	No	No		No	No	No	No	No	No	No	Negative	Dangme
Case	19-Oct	None		Student/Underage			Yes	Yes	Yes	Yes	Yes	Yes	Yes	Positive	Yes	Yes	Yes	Mother	Yes	Yes	No	Yes	No	No	Yes	Positive	Dangme
Control	40-49	Primary		Sales and services	Trader		No	No	No	No	No	No	No	Negative	No	No	No		No	No	No	No	No	No	No	Negative	Dangme
Case	40-49	SHS/O&A Level		Unemployed			Yes	Yes	Yes	Yes	Yes	Yes	Yes	Positive	Yes	Yes	Yes	Mother	Yes	No	No	Yes	No	Yes	Yes	Positive	Dangme
Control	60+	SHS/O&A Level		Unemployed			No	No	No	No	No	No	No	Negative	No	No	No		No	No	No	No	No	No	No	Negative	Dangme
Case	19-Oct	Primary		Student/Underage			Yes	Yes	No	Yes	Yes	Yes	Yes	Positive	Yes	No	Yes	Mother	Yes	Yes	Yes	Yes	No	No	Yes	Positive	Dangme
Control	40-49	None		Sales and services	Trader		No	No	No	No	No	No	No	Negative	No	No	Yes		No	No	No	No	No	No	No	Positive	Dangme
Case	30-39	None		Sales and services	Trader		Yes	Yes	Yes	Yes	Yes	Yes	Yes	Positive	Yes	Yes	Yes	Parents	Yes	No	Yes	Yes	Yes	No	No	Positive	Dangme
Control	40-49	Primary		Professional/Technical/Managerial			No	No	No	No	No	No	No	Negative	No	No	No		No	No	No	No	No	No	No	Negative	Dangme
Case	<10	None		Student/Underage			Yes	Yes	Yes	Yes	Yes	Yes	Yes	Positive	Yes	Yes	Yes	Parents	Yes	Yes	Yes	Yes	Yes	Yes	Yes	Positive	Dangme
Control	30-39	Primary		Sales and services	Trader		No	No	No	No	No	No	No	Negative	No	No	No		No	No	No	No	No	No	No	Negative	Dangme
Case	19-Oct	None		Student/Underage			Yes	Yes	Yes	Yes	Yes	Yes	No	Positive	Yes	Yes	Yes	Mother	Yes	No	No	Yes	No	No	Yes	Positive	Dangme
Control	60+	None		Professional/Technical/Managerial			No	No	No	No	No	No	No	Negative	No	No	No		No	No	No	No	No	No	No	Negative	Dangme
Case	19-Oct	None		Student/Underage			Yes	Yes	Yes	Yes	Yes	Yes	Yes	Positive	Yes	Yes	Yes	Parents	Yes	Yes	Yes	Yes	No	Yes	Yes	Positive	Dangme
Control	60+	None		Professional/Technical/Managerial			No	No	No	No	No	No	No	Negative	No	No	No		No	No	No	No	No	No	No	Negative	Dangme
Case	<10	Primary		Student/Underage			Yes	Yes	Yes	Yes	Yes	Yes	Yes	Positive	Yes	Yes	Yes	Parents	Yes	Yes	Yes	Yes	Yes	Yes	Yes	Positive	Dangme
Control	40-49	Primary					No	No	No	No	No	No	No	Negative	No	No	No		No	No	No	No	No	No	No	Negative	Dangme
Case	19-Oct	None		Unemployed			Yes	Yes	Yes	Yes	Yes	Yes	Yes	Positive	Yes	Yes	Yes	Parents	Yes	Yes	Yes	Yes	Yes	Yes	Yes	Positive	Dangme
Control	40-49	JHS/Middle School		Sales and services	Trader		No	No	No	No	No	No	No	Negative	No	No	No		No	No	No	No	No	No	No	Negative	Dangme
Case	30-39	JHS/Middle School		Skilled manual craftsmanship			Yes	Yes	Yes	Yes	Yes	Yes	Yes	Positive	Yes	Yes	Yes	Parents	No	Yes	Yes	Yes	No	No	Yes	Positive	Dangme
Control	60+	SHS/O&A Level		Sales and services	Security		No	No	No	No	No	No	No	Negative	Yes	No	No		No	No	No	No	No	No	No	Negative	Dangme
Case	19-Oct	Primary		Student/Underage			Yes	Yes	Yes	Yes	Yes	Yes	Yes	Positive	No	Yes	Yes	Mother	Yes	No	No	Yes	No	Yes	No	Positive	Dangme
Control	40-49	Primary		Sales and services	Trader		No	No	No	No	No	No	No	Negative	No	No	No		No	No	No	No	No	No	No	Negative	Dangme
Case	19-Oct	None		Student/Underage			Yes	No	Yes	No	Yes	Yes	No	Positive	No	Yes	Yes	Mother	Yes	No	No	Yes	No	No	Yes	Positive	Dangme
Control	40-49	Primary		Professional/Technical/Managerial			No	No	No	No	No	No	No	Negative	No	No	No		No	No	No	No	No	No	No	Negative	Dangme
Case	30-39	JHS/Middle School		Unemployed			Yes	Yes	Yes	No	Yes	Yes	Yes	Positive	Yes	No	Yes	Mother	Yes	Yes	Yes	No	No	No	Yes	Positive	Dangme
Control	50-59	None		Professional/Technical/Managerial			No	No	No	No	No	No	No	Negative	No	No	No		No	No	No	No	No	No	No	Negative	Dangme
Case	30-39	JHS/Middle School		Unemployed			Yes	Yes	Yes	Yes	Yes	Yes	Yes	Positive	Yes	Yes	Yes	Mother	Yes	Yes	Yes	Yes	Yes	Yes	Yes	Positive	Dangme
Control	50-59	SHS/O&A Level		Sales and services	Trader		Yes	Yes	Yes	Yes	Yes	Yes	Yes	Positive	No	No	No		No	No	No	No	No	No	No	Negative	Dangme
Case	19-Oct	JHS/Middle School		Student/Underage			Yes	Yes	Yes	Yes	Yes	Yes	Yes	Positive	Yes	Yes	Yes	Mother	Yes	No	No	Yes	No	No	No	Positive	Dangme
Control	30-39	JHS/Middle School		Skilled manual craftsmanship			No	No	No	No	No	No	No	Negative	No	No	No		No	No	No	No	No	No	No	Negative	Dangme
Case	50-59	None		Professional/Technical/Managerial			Yes	Yes	Yes	Yes	Yes	Yes	Yes	Positive	Yes	Yes	Yes	Sister	Yes	Yes	No	Yes	No	No	Yes	Positive	Dangme
Control	60+	JHS/Middle School		Sales and services	Trader		No	No	No	No	No	No	No	Negative	No	No	No		No	No	No	No	No	No	No	Negative	Dangme
Case	20-29	Primary		Unemployed			Yes	Yes	Yes	Yes	Yes	Yes	Yes	Positive	Yes	Yes	Yes	Mother	Yes	Yes	Yes	Yes	Yes	Yes	Yes	Positive	Dangme
Control	40-49	Primary		Professional/Technical/Managerial			No	No	No	No	No	No	No	Negative	No	No	No		No	No	No	No	No	No	No	Negative	Dangme
Case	<10	None		Student/Underage			Yes	Yes	Yes	Yes	Yes	Yes	Yes	Positive	Yes	No	Yes		Yes	Yes	No	Yes	No	No	No	Positive	Dangme
Control	30-39	Tertiary		Professional/Technical/Managerial			No	No	No	No	No	No	No	Negative	No	No	No		No	No	No	No	No	No	No	Negative	Dangme
Case	19-Oct	None		Student/Underage			Yes	Yes	Yes	Yes	Yes	Yes	Yes	Positive	Yes	Yes	Yes	Mother	Yes	Yes	Yes	Yes	Yes	Yes	Yes	Positive	Dangme
Control	40-49	JHS/Middle School		Unemployed			No	No	No	No	No	No	No	Negative	No	No	No		No	No	No	No	No	No	No	Negative	Dangme
Case	19-Oct	None		Student/Underage			Yes	Yes	Yes	Yes	Yes	Yes	Yes	Positive	Yes	Yes	Yes	Mother	Yes	Yes	Yes	Yes	Yes	Yes	Yes	Positive	Dangme
Control	30-39	JHS/Middle School		Sales and services	Trader		No	No	No	No	No	No	No	Negative	No	No	No		No	No	No	No	No	No	No	Negative	Dangme
Case	30-39	Primary		Skilled manual craftsmanship			Yes	Yes	Yes	Yes	Yes	Yes	Yes	Positive	No	Yes	Yes	Mother	Yes	No	Yes	No	No	No	Yes	Positive	Dangme
Control	30-39	Tertiary		Skilled manual craftsmanship			No	No	No	No	No	No	No	Negative	No	No	No		No	No	No	No	No	No	No	Negative	Dangme
Control	40-49	Primary		Sales and services	Trader	Co-Habiting	No	No	No	No	No	No	No	Negative	No	No	No		No	No	No	No	No	No	No	Negative	Dangme
Case	20-29	SHS/O&A Level		Unemployed			Yes	Yes	Yes	Yes	Yes	Yes	Yes	Positive	No	Yes	Yes	Doctor	No	Yes	Yes	No	Yes	No	No	Positive	Twi
Case	19-Oct	Tertiary		Student/Underage			Yes	Yes	Yes	No	No	Yes	Yes	Positive	No	Yes	Yes	Doctor	Yes	No	Yes	No	No	No	No	Positive	Twi
Control	60+	Tertiary		Unemployed			No	No	No	No	No	No	No	Negative	No	No	No		No	No	No	No	No	No	No	Negative	Twi
Case	30-39	Tertiary		Student/Underage			Yes	Yes	Yes	No	No	Yes	Yes	Positive	Yes	Yes	Yes	Doctor	Yes	No	Yes	Yes	No	Yes	Yes	Positive	Twi
Control	20-29	Tertiary		Professional/Technical/Managerial			No	No	No	No	No	No	No	Negative	No	No	No		No	No	No	No	No	No	No	Negative	Twi
Case	20-29	Tertiary		Professional/Technical/Managerial	Building Technologi		Yes	Yes	Yes	Yes	No	Yes	Yes	Positive	No	No	No		Yes	Yes	Yes	No	No	No	No	Positive	Twi
Control	20-29	Tertiary		Professional/Technical/Managerial			No	No	No	No	No	No	No	Negative	No	No	No		No	No	No	No	No	No	No	Negative	Twi
Case	20-29	SHS/O&A Level		Unskilled manual labour	House Cleaner		Yes	Yes	Yes	Yes	No	Yes	Yes	Positive	Yes	Yes	No		Yes	No	Yes	No	No	No	No	Positive	Twi
Control	50-59	JHS/Middle School	Middle School	Professional/Technical/Managerial			No	No	No	No	No	Yes	No	Positive	No	No	No		No	No	No	No	No	No	Yes	Positive	Twi
Case	19-Oct	Primary		Unemployed			Yes	Yes	Yes	Yes	No	No	No	Positive	Yes	Yes	Yes	Father	Yes	Yes	No	No	No	No	No	Positive	Twi
Control	60+	JHS/Middle School	Form 4	Unemployed			No	No	No	No	No	No	No	Negative	No	No	No		No	No	No	No	No	No	No	Negative	Twi
Case	20-29	None		Unemployed			Yes	Yes	Yes	No	No	No	Yes	Positive	No	Yes	Yes	Mother	No	No	No	No	No	No	No	Positive	Dangme
Case	40-49	Primary		Unemployed			Yes	Yes	No	No	Yes	No	Yes	Positive	No	Yes	Yes	Mother	Yes	No	Yes	No	No	No	No	Positive	Dangme
Control	30-39	Primary		Sales and services	Trader		No	No	No	No	No	No	No	Negative	No	No	No		No	No	No	No	No	No	No	Negative	Dangme
Case	19-Oct	JHS/Middle School		Student/Underage			Yes	Yes	Yes	Yes	Yes	Yes	Yes	Positive	No	Yes	Yes	Neigbour	Yes	Yes	Yes	No	No	No	No	Positive	Dangme
Control	40-49	JHS/Middle School		Sales and services	Trader		No	No	No	No	No	No	No	Negative	No	No	No		No	No	No	No	No	No	No	Negative	Dangme
Case	20-29	JHS/Middle School		Unemployed			Yes	Yes	Yes	Yes	Yes	Yes	Yes	Positive	Yes	Yes	Yes	Mother	Yes	Yes	No	Yes	No	No	No	Positive	Dangme
Control	50-59	JHS/Middle School	Middle School	Sales and services	Trader		No	No	No	Yes	No	No	No	Positive	No	No	No		No	No	No	No	No	No	No	Negative	Dangme
Case	19-Oct	None		Unemployed			Yes	Yes	Yes	No	Yes	Yes	Yes	Positive	Yes	Yes	Yes	Mother	Yes	No	No	No	No	No	No	Positive	Dangme
Control	30-39	JHS/Middle School		Sales and services	Trader		No	Yes	Yes	Yes	Yes	No	No	Positive	Yes	No	No		No	No	No	No	No	Yes	Yes	Positive	Dangme
Case	19-Oct	SHS/O&A Level		Unemployed			Yes	Yes	Yes	Yes	Yes	Yes	Yes	Positive	Yes	Yes	Yes	Aunt	Yes	No	No	Yes	No	Yes	No	Positive	Dangme
Control	50-59	JHS/Middle School		Unemployed			No	No	No	No	No	No	No	Negative	No	No	No		No	No	No	No	No	No	No	Negative	Dangme
Case	30-39	Primary		Skilled manual craftsmanship			Yes	Yes	No	No	Yes	No	Yes	Positive	Yes	Yes	Yes	Mother	Yes	No	Yes	Yes	Yes	No	No	Positive	Dangme
Control	20-29	None		Sales and services	Trader		No	No	No	No	No	No	No	Negative	No	No	No		No	No	No	No	No	No	No	Negative	Dangme
Case	20-29	Primary		Unemployed			Yes	Yes	Yes	Yes	Yes	Yes	Yes	Positive	No	Yes	Yes	Mother	Yes	Yes	Yes	No	No	Yes	No	Positive	Twi
Control	40-49	JHS/Middle School		Skilled manual craftsmanship	Driver		No	No	No	No	No	No	No	Negative	No	No	No		No	No	No	No	No	No	No	Negative	Twi
Case	30-39	JHS/Middle School		Sales and services	Trader		Yes	Yes	No	Yes	Yes	Yes	No	Positive	No	Yes	Yes	Father And Mother	Yes	Yes	Yes	No	No	No	No	Positive	Twi
Control	20-29	SHS/O&A Level		Sales and services	Trader		No	No	No	No	No	No	No	Negative	No	No	No		No	No	No	No	No	No	No	Negative	Twi
Case	60+	None		Unemployed			Yes	Yes	Yes	Yes	Yes	Yes	Yes	Positive	No	Yes	Yes	Son	Yes	Yes	Yes	No	Yes	No	Yes	Positive	Dangme
Control	20-29	SHS/O&A Level		Student/Underage			No	No	No	No	No	No	No	Negative	No	No	No		No	No	No	No	No	No	No	Negative	Dangme
Case	30-39	JHS/Middle School		Unemployed			Yes	Yes	Yes	Yes	Yes	Yes	Yes	Positive	Yes	Yes	Yes	Father	Yes	Yes	Yes	Yes	Yes	Yes	Yes	Positive	Dangme
Control	50-59	Primary		Professional/Technical/Managerial			No	No	No	No	No	No	No	Negative	No	No	No		No	No	No	No	No	No	No	Negative	Dangme
Case	30-39	None		Unemployed			Yes	Yes	Yes	Yes	Yes	Yes	Yes	Positive	Yes	Yes	Yes	Father	Yes	Yes	Yes	Yes	No	Yes	Yes	Positive	Dangme
Control	60+	JHS/Middle School		Professional/Technical/Managerial			No	No	No	No	No	No	No	Negative	No	No	No		No	No	No	No	No	No	No	Negative	Dangme
Case	19-Oct	SHS/O&A Level		Unemployed			Yes	Yes	No	No	No	Yes	No	Positive	No	Yes	No		No	No	No	No	No	No	No	Positive	Twi
Control	50-59	JHS/Middle School	Middle School	Sales and services	Trader		No	No	No	No	No	No	No	Negative	No	No	No		No	No	No	No	No	No	No	Negative	Twi
Case	19-Oct	JHS/Middle School		Unemployed			Yes	Yes	Yes	Yes	Yes	Yes	Yes	Positive	Yes	Yes	Yes	Neighbour	Yes	Yes	Yes	No	No	No	No	Positive	Twi
Control	50-59	JHS/Middle School		Sales and services	Trader		No	No	No	No	No	No	No	Negative	No	No	No		No	No	No	No	No	No	No	Negative	Twi
Case	30-39	Tertiary		Professional/Technical/Managerial	Physician Assistant		Yes	Yes	No	No	No	No	No	Positive	No	Yes	No		Yes	No	No	No	No	No	No	Positive	Twi
Case	30-39	SHS/O&A Level			Self Employed		Yes	No	No	No	No	Yes	No	Positive	No	Yes	Yes	Parents	Yes	Yes	Yes	No	No	No	No	Positive	Twi
Control	30-39	Tertiary		Professional/Technical/Managerial			No	No	No	No	No	No	No	Negative	No	No	No		No	No	No	No	No	No	No	Negative	Twi
Case	20-29	SHS/O&A Level		Unemployed			No	No	No	No	Yes	No	No	Positive	Yes	No	No		Yes	Yes	No	Yes	Yes	Yes	No	Positive	Twi
Control	20-29	Tertiary		Professional/Technical/Managerial			No	No	No	No	No	No	No	Negative	No	No	No		No	No	No	No	No	No	No	Negative	Twi
Case	20-29	JHS/Middle School		Skilled manual craftsmanship	Fashion Designer		No	Yes	No	Yes	No	No	No	Positive	No	No	No		Yes	No	Yes	No	No	No	No	Positive	Twi
Control	20-29	Tertiary		Unemployed			No	No	No	No	No	No	No	Negative	No	No	No		No	No	No	No	No	No	No	Negative	Twi
Case	20-29	Tertiary			Self Employed		No	No	No	No	No	No	No	Negative	No	No	No		Yes	No	No	No	No	No	No	Positive	Twi
Control	30-39	Tertiary	Postgraduate	Professional/Technical/Managerial			No	No	No	No	No	No	No	Negative	No	No	No		No	No	No	No	No	No	No	Negative	Twi
Case	19-Oct	SHS/O&A Level		Student/Underage			Yes	Yes	Yes	Yes	No	No	No	Positive	No	Yes	Yes	Parents	No	Yes	No	No	Yes	Yes	Yes	Positive	Twi
Control	30-39	Tertiary	MBA	Professional/Technical/Managerial	Marketing Cousultant		No	No	No	No	No	No	No	Negative	No	No	No		No	No	No	No	No	No	No	Negative	Twi
Case	19-Oct	JHS/Middle School		Unemployed			Yes	Yes	Yes	Yes	Yes	Yes	Yes	Positive	No	Yes	Yes	Mother	Yes	Yes	Yes	Yes	Yes	Yes	No	Positive	Dangme
Control	30-39	SHS/O&A Level		Professional/Technical/Managerial			No	No	No	No	No	No	No	Negative	Yes	No	No		No	No	No	No	No	No	No	Negative	Dangme
Case	20-29	JHS/Middle School		Unemployed			Yes	Yes	Yes	Yes	Yes	Yes	Yes	Positive	No	Yes	Yes	Doctor	Yes	Yes	Yes	Yes	Yes	Yes	Yes	Positive	Dangme
Control	30-39	Primary		Professional/Technical/Managerial			No	No	No	No	No	No	No	Negative	No	Yes	No		No	No	No	No	No	No	No	Positive	Dangme
Case	20-29	Primary		Unemployed			Yes	Yes	Yes	Yes	Yes	Yes	Yes	Positive	No	Yes	No		Yes	Yes	Yes	Yes	Yes	Yes	Yes	Positive	Dangme
Control	20-29	JHS/Middle School		Skilled manual craftsmanship			No	No	No	No	No	No	No	Negative	Yes	No	No		No	No	No	No	No	No	No	Negative	Dangme
Case	19-Oct	JHS/Middle School		Unemployed			Yes	Yes	Yes	Yes	Yes	Yes	Yes	Positive	No	Yes	Yes	Mother	Yes	Yes	Yes	Yes	Yes	Yes	Yes	Positive	Dangme
Control	30-39	SHS/O&A Level		Sales and services	Trader		No	No	No	No	No	No	No	Negative	Yes	No	No		No	No	No	No	No	No	No	Negative	Dangme
Case	20-29	JHS/Middle School		Sales and services	Trader		Yes	Yes	Yes	Yes	Yes	Yes	Yes	Positive	No	Yes	Yes	Cousin	Yes	Yes	Yes	Yes	Yes	Yes	Yes	Positive	Dangme
Control	30-39	SHS/O&A Level		Sales and services	Trader		No	No	No	No	No	No	No	Negative	Yes	No	Yes		No	No	No	No	No	No	No	Positive	Dangme
Case	19-Oct	JHS/Middle School		Student/Underage			Yes	Yes	Yes	Yes	Yes	Yes	Yes	Positive	No	Yes	Yes	Father	Yes	Yes	Yes	Yes	Yes	Yes	No	Positive	Dangme
Control	20-29	JHS/Middle School		Professional/Technical/Managerial			No	No	No	No	No	No	No	Negative	Yes	No	No		No	No	No	No	No	No	No	Negative	Dangme
Case	19-Oct	JHS/Middle School		Student/Underage			Yes	Yes	No	No	Yes	Yes	Yes	Positive	No	Yes	Yes	Mother	Yes	Yes	Yes	No	No	No	No	Positive	Dangme
Control	40-49	SHS/O&A Level		Professional/Technical/Managerial			No	No	No	No	No	No	No	Negative	Yes	No	No		No	No	No	No	No	No	No	Negative	Dangme
Case	19-Oct	Primary		Unemployed			Yes	Yes	Yes	Yes	Yes	Yes	Yes	Positive	No	Yes	Yes	Traditional Healer	Yes	No	No	No	No	No	Yes	Positive	Dangme
Control	40-49	JHS/Middle School		Skilled manual craftsmanship			No	No	No	No	No	No	No	Negative	No	No	No		No	No	No	No	No	No	No	Negative	Dangme
Case	19-Oct	JHS/Middle School		Student/Underage			Yes	Yes	Yes	No	No	No	Yes	Positive	No	Yes	Yes	Herbalist	Yes	Yes	Yes	No	No	No	No	Positive	Dangme
Control	20-29	SHS/O&A Level		Skilled manual craftsmanship			No	No	No	No	No	No	No	Negative	Yes	No	No		No	No	No	No	No	No	No	Negative	Dangme
Case	20-29	SHS/O&A Level		Skilled manual craftsmanship			Yes	Yes	No	No	No	No	Yes	Positive	No	Yes	Yes	Traditional Healer	Yes	No	No	No	No	No	No	Positive	Dangme
Control	30-39	SHS/O&A Level		Sales and services	Trader		No	No	No	No	No	No	No	Negative	No	No	No		No	No	No	No	No	No	No	Negative	Dangme
Case	50-59	SHS/O&A Level		Student/Underage	Enterprenuer		No	No	Yes	Yes	No	No	No	Positive	No	No	No		No	No	No	No	No	No	No	Negative	Twi
Control	40-49	Tertiary		Professional/Technical/Managerial			No	No	No	No	No	No	No	Negative	No	No	No		No	No	No	No	No	No	No	Negative	Twi
Case	40-49	Tertiary		Professional/Technical/Managerial			No	No	No	No	No	Yes	Yes	Positive	No	Yes	Yes	Mother	Yes	Yes	Yes	No	No	Yes	No	Positive	Twi
Control	30-39	Tertiary		Student/Underage	Business		No	No	No	No	No	No	No	Negative	No	No	No		No	No	No	No	No	No	No	Negative	Twi
Case	60+	SHS/O&A Level		Student/Underage	Retired		Yes	Yes	Yes	No	No	Yes	Yes	Positive	Yes	Yes	Yes	Mother	Yes	Yes	Yes	No	No	Yes	No	Positive	Twi
Control	50-59	Tertiary		Professional/Technical/Managerial	Public Servant		No	No	No	No	No	No	No	Negative	No	No	No		No	No	No	No	No	No	No	Negative	Twi
Case	30-39	SHS/O&A Level		Student/Underage	Baker		Yes	Yes	Yes	Yes	No	No	No	Positive	No	Yes	Yes	Family Member	Yes	No	No	No	No	No	No	Positive	Twi
Control	30-39	Tertiary		Professional/Technical/Managerial			No	No	No	No	No	No	No	Negative	No	No	No		No	No	No	No	No	No	No	Negative	Twi
Case	20-29	SHS/O&A Level		Student/Underage	Trader		No	Yes	Yes	Yes	Yes	Yes	Yes	Positive	No	Yes	Yes	Father	Yes	No	Yes	No	No	No	No	Positive	Twi
Control	20-29	JHS/Middle School		Student/Underage	Beautician		No	No	No	No	No	No	No	Negative	No	No	No		No	No	No	No	No	No	No	Negative	Twi
Case	60+	JHS/Middle School		Unemployed			Yes	Yes	Yes	No	No	Yes	Yes	Positive	No	Yes	Yes	Family Member	Yes	Yes	Yes	No	No	No	No	Positive	Twi
Control	60+	Tertiary		Student/Underage	Retired		No	No	No	No	No	No	No	Negative	No	No	No		No	No	No	No	No	No	No	Negative	Twi
Case	19-Oct	SHS/O&A Level		Unemployed			Yes	Yes	Yes	No	No	Yes	No	Positive	No	Yes	Yes	Mother	Yes	No	No	No	No	No	No	Positive	Twi
Control	50-59	Primary		Student/Underage	Seamtress		No	No	No	No	No	No	No	Negative	No	No	No		No	No	No	No	No	No	No	Negative	Twi
Case	20-29	Primary		Unemployed			Yes	Yes	Yes	Yes	Yes	Yes	Yes	Positive	No	Yes	Yes	Father	Yes	Yes	No	No	Yes	Yes	No	Positive	Twi
Control	50-59	JHS/Middle School		Student/Underage	Seaman		No	No	No	No	No	No	No	Negative	No	No	No		No	No	No	No	No	No	No	Negative	Twi
Case	40-49	None		Unemployed			Yes	Yes	No	No	No	No	Yes	Positive	No	Yes	Yes	Aunt	Yes	No	No	No	No	No	No	Positive	Dangme
Control	60+	Primary		Unemployed			No	No	No	No	No	No	No	Negative	No	No	No		No	No	No	No	No	No	No	Negative	Dangme
Case	<10	None		Student/Underage			Yes	Yes	No	No	No	No	Yes	Positive	No	Yes	No		Yes	Yes	Yes	No	No	No	No	Positive	Dangme
Control	30-39	JHS/Middle School		Student/Underage	Trader		No	No	No	No	No	No	No	Negative	No	No	No		No	No	No	No	No	No	No	Negative	Dangme
Control	30-39	Tertiary		Student/Underage	Clergy		No	No	No	No	No	No	No	Negative	No	No	No		No	No	No	No	No	No	No	Negative	Twi
Control	50-59	JHS/Middle School		Student/Underage	Trader		No	No	No	No	No	No	No	Negative	No	No	No		No	No	No	No	No	No	No	Negative	Twi
Case	60+	Tertiary		Student/Underage	Reverend Minister		Yes	Yes	Yes	No	No	No	Yes	Positive	No	Yes	No		Yes	No	Yes	Yes	No	No	No	Positive	Twi
Control	50-59	JHS/Middle School		Student/Underage	Sales Assistant		No	No	No	No	No	No	No	Negative	No	No	No		No	No	No	No	No	No	No	Negative	Twi
Case	40-49	Tertiary	NTTG (Teacher's Course)	Professional/Technical/Managerial			Yes	Yes	No	Yes	No	Yes	Yes	Positive	No	Yes	No		Yes	Yes	Yes	No	No	Yes	No	Positive	Twi
Control	50-59	SHS/O&A Level		Student/Underage	Trader		No	No	No	No	No	No	No	Negative	No	No	No		No	No	No	No	No	No	No	Negative	Twi
Case	20-29	JHS/Middle School		Student/Underage	Seamtress		Yes	Yes	Yes	Yes	No	Yes	Yes	Positive	Yes	Yes	Yes	Mother	Yes	Yes	Yes	Yes	Yes	No	No	Positive	Twi
Control	30-39	SHS/O&A Level		Student/Underage	Business		No	No	No	No	No	No	No	Negative	No	No	No		No	No	No	No	No	No	No	Negative	Twi
Case	19-Oct	JHS/Middle School		Unemployed			Yes	No	Yes	Yes	Yes	Yes	Yes	Positive	Yes	Yes	Yes	Aunt	Yes	Yes	Yes	Yes	No	Yes	No	Positive	Twi
Control	50-59	Tertiary		Professional/Technical/Managerial			No	No	No	No	No	No	No	Negative	No	No	No		No	No	No	No	No	No	No	Negative	Twi
Case	19-Oct	JHS/Middle School		Student/Underage			No	Yes	Yes	No	No	Yes	Yes	Positive	No	Yes	Yes	Father	Yes	Yes	Yes	No	No	Yes	No	Positive	Twi
Control	40-49	JHS/Middle School		Student/Underage	Trader		No	No	No	No	No	No	No	Negative	No	No	No		No	No	No	No	No	No	No	Negative	Twi
Case	20-29	SHS/O&A Level		Unemployed			Yes	Yes	Yes	Yes	No	No	Yes	Positive	No	Yes	Yes	Mother	Yes	Yes	Yes	No	No	No	No	Positive	Twi
Control	60+	JHS/Middle School		Student/Underage	Trader		No	No	No	No	No	No	No	Negative	No	No	No		No	No	No	No	No	No	No	Negative	Twi
Case	40-49	None		Unemployed			Yes	Yes	Yes	No	No	No	No	Positive	No	Yes	Yes	Mother	Yes	No	Yes	No	No	No	No	Positive	Twi
Control	60+	Tertiary		Student/Underage	Retired		No	No	No	No	No	No	No	Negative	No	No	No		No	No	No	No	No	No	No	Negative	Twi
Case	19-Oct	JHS/Middle School		Student/Underage			No	Yes	Yes	No	No	Yes	Yes	Positive	No	Yes	Yes	Father	Yes	Yes	Yes	No	No	Yes	No	Positive	Twi
Control	40-49	JHS/Middle School		Student/Underage	Trader		No	No	No	No	No	No	No	Negative	No	No	No		No	No	No	No	No	No	No	Negative	Twi
Case	20-29	SHS/O&A Level		Unemployed			Yes	Yes	Yes	Yes	No	No	Yes	Positive	No	Yes	Yes	Mother	Yes	Yes	Yes	No	No	No	No	Positive	Twi
Control	60+	JHS/Middle School		Student/Underage	Trader		No	No	No	No	No	No	No	Negative	No	No	No		No	No	No	No	No	No	No	Negative	Twi
Case	30-39	None		Unemployed			Yes	Yes	Yes	No	No	No	No	Positive	No	Yes	Yes	Mother	Yes	No	Yes	No	No	No	No	Positive	Twi
Control	60+	Tertiary		Student/Underage	Retired		No	No	No	No	No	No	No	Negative	No	No	No		No	No	No	No	No	No	No	Negative	Twi
Case	30-39	Tertiary		Professional/Technical/Managerial	Nurse		Yes	No	No	No	No	No	No	Positive	No	Yes	Yes	Aunt	Yes	No	Yes	No	No	No	Yes	Positive	Dangme
Control	40-49	Tertiary		Professional/Technical/Managerial			No	No	No	No	No	No	No	Negative	No	No	No		No	No	No	No	No	No	No	Negative	Dangme
Case	30-39	JHS/Middle School		Skilled manual craftsmanship			No	No	No	Yes	Yes	Yes	No	Positive	No	Yes	Yes	Traditional Healer	Yes	No	No	No	No	No	No	Positive	Dangme
Control	30-39	JHS/Middle School		Skilled manual craftsmanship			Yes	Yes	No	No	No	No	Yes	Positive	No	No	No		No	No	No	No	No	No	No	Negative	Dangme
Case	19-Oct	Primary		Student/Underage			Yes	Yes	No	Yes	Yes	Yes	Yes	Positive	Yes	Yes	Yes	Mother	Yes	Yes	Yes	Yes	No	No	Yes	Positive	Dangme
Control	40-49	None		Skilled manual craftsmanship			No	No	No	No	No	No	No	Negative	No	No	Yes		No	No	No	No	No	No	No	Positive	Dangme
Case	19-Oct	None		Student/Underage			Yes	Yes	Yes	Yes	Yes	Yes	Yes	Positive	Yes	Yes	Yes	Mother	Yes	Yes	Yes	Yes	Yes	Yes	Yes	Positive	Dangme
Control	40-49	JHS/Middle School		Unemployed			No	No	No	No	No	No	No	Negative	No	No	No		No	No	No	No	No	No	No	Negative	Dangme
